# Supplementary material for: Chemical Constituents and α-Glucosidase Inhibitory, Antioxidant and Hepatoprotective Activities of Ampelopsis grossedentata
Source: Molecules. 2023 Dec 5;28(24):7956. doi: 10.3390/molecules28247956 (PMC10745659; doi:10.3390/molecules28247956)
Supplement: Supplementary file 1 [file molecules-28-07956-s001.zip]

Archive with 1 entries (1 files):
- molecules-2735424-supplementary.pdf
